# Supplementary material for: Estimating Hidden Population Sizes with Venue-based Sampling: Extensions of the Generalized Network Scale-up Estimator
Source: Epidemiology. 2019 Sep 30;30(6):901–10. doi: 10.1097/EDE.0000000000001059 (PMC6768707; doi:10.1097/EDE.0000000000001059)
Supplement: Supplementary file 1 [file ede-30-901-s001.do]

clear all
set seed 20120617

cd D:\Dropbox\SWeir_PopSize\Simulation

//Purpose: this runs the big parameter batch for the VBNSUM

//Run the programs file to get the survey programs saved
do ./finalGNSUM_Venue_Programs.do

////////////////////////////////////////////////////////////////////////////////
//Figure 1: Estimates of N_K over sample sizes of K=5:50; test with N_K=100 & N_K=500 & N_K=1500
//Note: after running it, I turn off the parameters by star comments *
*
* //Set up storage & run simulation
*capture postclose store
*postfile store double(netnum runnum N pV pK pI a b c n_V n_K vwgtscenario kwgtscenario tpr_VK fpr_VK tpr_VF fpr_KV N_V N_K N_F N_Vundr N_Vover yhat1_VK vhat1_KV yhat2_VK vhat2_KV yhat1undr_VK vhat1undr_KV yhat1over_VK vhat1over_KV Nhat_vbnsum1_K Nhat_vbnsum2_K Nhat_vbnsum1undr_K Nhat_vbnsum1over_K) using simulation_fig2, replace
*
* //Run 100 networks and 1000 samples per network
*local Nloops=100
*local Rloops=1000
*
* //Loop over parameters
*di in white "******************************************************"
*forv n_K=5(10)45{
*	foreach pK in 0.05 0.1 0.25 {
*		//scenario name
*		global scn "Fig2, n_K=`n_K', pK=`pK'"
*		//get the parameters
*		local N=10000
*		local pV=.4
*		//local pK=set above
*		local pI=0
*		local a=.05
*		local b=.1
*		local c=.4
*		local n_V=200
*		//local n_K=set above
*		local vwgtscn=4
*		local kwgtscn=4
*		local tpr_VK=1
*		local fpr_VK=0
*		local tpr_KV=1
*		local fpr_KV=0
*		//run it
*		runsimVBNSUM store scn `Nloops' `Rloops' `N' `pV' `pK' `pI' `a' `b' `c' `n_V' `n_K' `vwgtscn' `kwgtscn' `tpr_VK' `fpr_VK' `tpr_KV' `fpr_KV'
*		}
*	}
* //Close the post
*postclose store

//Plot it
use simulation_fig2, clear
gen N_Klab=""
replace N_Klab="(A) N{subscript:K}="+string(N_K) if N_K==500
replace N_Klab="(B) N{subscript:K}="+string(N_K) if N_K==1000
replace N_Klab="(C) N{subscript:K}="+string(N_K) if N_K==2500
graph box Nhat_vbnsum1_K, by(N_Klab, rows(1) note(" ")) over(n_K) ///
	ylabel(0 500 1000 2500, nogrid) yline(500) yline(1000) yline(2500) ///
	nooutsides note("n{subscript:K}", placement(center)) ///
	legend(off) ytitle("Estimated N{subscript:K}")
*graph export fig2.tif, width(2000)

//Table
gen tmp1=(Nhat_vbnsum1_K-N_K)
gen tmp2=(Nhat_vbnsum2_K-N_K)
bysort N_K n_K: egen bias1=mean(tmp1)
bysort N_K n_K: egen bias2=mean(tmp2)
drop tmp1 tmp2
bysort N_K n_K: egen tmp1=mean(Nhat_vbnsum1_K)
bysort N_K n_K: egen tmp2=mean(Nhat_vbnsum2_K)
replace tmp1=(Nhat_vbnsum1_K-tmp1)^2
replace tmp2=(Nhat_vbnsum2_K-tmp2)^2
bysort N_K n_K: egen svar1=mean(tmp1)
bysort N_K n_K: egen svar2=mean(tmp2)
gen semn1=sqrt(svar1)
gen semn2=sqrt(svar2)
gen std_bias1=bias1/N_K
gen std_bias2=bias2/N_K
gen std_semn1=semn1/N_K
gen std_semn2=semn2/N_K
table N_K n_K, co(mean std_bias1)
table N_K n_K, co(mean std_semn1)


////////////////////////////////////////////////////////////////////////////////
//Figure 3: Estimates of N_K over weighting types
//Note: after running it, I turn off the parameters by star comments *
//Set up storage & run simulation

*capture postclose store
*postfile store double(netnum runnum N pV pK pI a b c n_V n_K vwgtscenario kwgtscenario tpr_VK fpr_VK tpr_VF fpr_KV N_V N_K N_F N_Fundr N_Fover yhat1_VK vhat1_KV yhat2_VK vhat2_KV yhat1undr_VK vhat1undr_KV yhat1over_VK vhat1over_KV Nhat_vbnsum1_K Nhat_vbnsum2_K Nhat_vbnsum1undr_K Nhat_vbnsum1over_K) using simulation_fig3, replace
*
* //Run 100 networks and 1000 samples per network
*local Nloops=100
*local Rloops=1000
*
* //Loop over parameters
*di in white "******************************************************"
*foreach kwgtscn in 0 3 4 5{
*	foreach vwgtscn in 0 3 4 5{
*		//scenario name
*		global scn "Fig3, kwgtscn=`kwgtscn', vwgtscn=`vwgtscn'"
*		//get the parameters
*		local N=10000
*		local pV=.4
*		local pK=.1
*		local pI=0
*		local a=.05
*		local b=.4
*		local c=.1
*		local n_V=200
*		local n_K=25
*		//local vwgtscn=set above
*		//local kwgtscn=set above
*		local tpr_VK=1
*		local fpr_VK=0
*		local tpr_KV=1
*		local fpr_KV=0
*		//run it
*		runsimVBNSUM store scn `Nloops' `Rloops' `N' `pV' `pK' `pI' `a' `b' `c' `n_V' `n_K' `vwgtscn' `kwgtscn' `tpr_VK' `fpr_VK' `tpr_KV' `fpr_KV'
*		}
*	}
* //Close the post
*postclose store

//Plot it
use simulation_fig3, clear
gen fscnlab=""
	replace fscnlab="(A) {&pi}{subscript:V} ~ S1" if vwgtscenario==0
	replace fscnlab="(B) {&pi}{subscript:V} ~ S2" if vwgtscenario==3
	replace fscnlab="(C) {&pi}{subscript:V} ~ S3" if vwgtscenario==4
	replace fscnlab="(D) {&pi}{subscript:V} ~ S4" if vwgtscenario==5
gen kscnlab=""
	replace kscnlab="S1" if kwgtscenario==0
	replace kscnlab="S2" if kwgtscenario==3
	replace kscnlab="S3" if kwgtscenario==4
	replace kscnlab="S4" if kwgtscenario==5
graph box Nhat_vbnsum1_K, by(fscnlab, rows(1) note(" ")) ///
	over(kscnlab) ylabel(0 500 1000 2500, nogrid) nooutsides yline(1000) ///
	note("{&pi}{subscript:K} ~ ", placement(center)) ///
	legend(off) ytitle("Estimated N{subscript:K}")
*graph export fig3.tif, width(2000)

//Table
gen tmp1=(Nhat_vbnsum1_K-N_K)
gen tmp2=(Nhat_vbnsum2_K-N_K)
bysort vwgtscenario kwgtscenario: egen bias1=mean(tmp1)
bysort vwgtscenario kwgtscenario: egen bias2=mean(tmp2)
drop tmp1 tmp2
bysort vwgtscenario kwgtscenario: egen tmp1=mean(Nhat_vbnsum1_K)
bysort vwgtscenario kwgtscenario: egen tmp2=mean(Nhat_vbnsum2_K)
replace tmp1=(Nhat_vbnsum1_K-tmp1)^2
replace tmp2=(Nhat_vbnsum2_K-tmp2)^2
bysort vwgtscenario kwgtscenario: egen svar1=mean(tmp1)
bysort vwgtscenario kwgtscenario: egen svar2=mean(tmp2)
gen semn1=sqrt(svar1)
gen semn2=sqrt(svar2)
gen std_bias1=bias1/N_K
gen std_bias2=bias2/N_K
gen std_semn1=semn1/N_K
gen std_semn2=semn2/N_K
table vwgtscenario kwgtscenario, co(mean std_bias1)
table vwgtscenario kwgtscenario, co(mean std_semn1)

////////////////////////////////////////////////////////////////////////////////
//Figure 4: Estimates of N_K over reporting errors
//Note: after running it, I turn off the parameters by star comments *
//Set up storage & run simulation

*capture postclose store
*postfile store double(netnum runnum N pV pK pI a b c n_V n_K vwgtscenario kwgtscenario tpr_VK fpr_VK tpr_VF fpr_KV N_V N_K N_F N_Fundr N_Fover yhat1_VK vhat1_KV yhat2_VK vhat2_KV yhat1undr_VK vhat1undr_KV yhat1over_VK vhat1over_KV Nhat_vbnsum1_K Nhat_vbnsum2_K Nhat_vbnsum1undr_K Nhat_vbnsum1over_K) using simulation_fig4, replace
*
* //Run 100 networks and 1000 samples per network
*local Nloops=100
*local Rloops=1000
*
* //Loop over parameters
*di in white "******************************************************"
*forv fpr=0.00(.05)0.20{
*	foreach pK in 0.05 0.1 0.25 {
*		//scenario name
*		global scn "Fig4, fpr=`fpr', pK=`pK'"
*		//get the parameters
*		local N=10000
*		local pV=.4
*		//local pK=set above
*		local pI=0
*		local a=.05
*		local b=.4
*		local c=.1
*		local n_V=200
*		local n_K=25
*		local vwgtscn=4
*		local kwgtscn=4
*		local tpr_VK=1
*		local fpr_VK=`fpr'
*		local tpr_KV=1
*		local fpr_KV=0
*		//run it
*		runsimVBNSUM store scn `Nloops' `Rloops' `N' `pV' `pK' `pI' `a' `b' `c' `n_V' `n_K' `vwgtscn' `kwgtscn' `tpr_VK' `fpr_VK' `tpr_KV' `fpr_KV'
*		}
*	}
* //Close the post
*postclose store

//Plot it
use simulation_fig4, clear
gen N_Klab=""
replace N_Klab="(A) N{subscript:K}="+string(N_K) if N_K==500
replace N_Klab="(B) N{subscript:K}="+string(N_K) if N_K==1000
replace N_Klab="(C) N{subscript:K}="+string(N_K) if N_K==2500
graph box Nhat_vbnsum1_K, by(N_Klab, rows(1) note(" ")) ///
	over(fpr_VK) ylabel(0 500 1000 2500, nogrid) nooutsides yline(500) yline(1000) yline(2500) ///
	note("FPR=", placement(center)) ///
	legend(off) ytitle("Estimated N{subscript:K}")
graph export fig4.tif, width(2000)

//Table
gen tmp1=(Nhat_vbnsum1_K-N_K)
gen tmp2=(Nhat_vbnsum2_K-N_K)
bysort N_K fpr_VK: egen bias1=mean(tmp1)
bysort N_K fpr_VK: egen bias2=mean(tmp2)
drop tmp1 tmp2
bysort N_K fpr_VK: egen tmp1=mean(Nhat_vbnsum1_K)
bysort N_K fpr_VK: egen tmp2=mean(Nhat_vbnsum2_K)
replace tmp1=(Nhat_vbnsum1_K-tmp1)^2
replace tmp2=(Nhat_vbnsum2_K-tmp2)^2
bysort N_K fpr_VK: egen svar1=mean(tmp1)
bysort N_K fpr_VK: egen svar2=mean(tmp2)
gen semn1=sqrt(svar1)
gen semn2=sqrt(svar2)
gen std_bias1=bias1/N_K
gen std_bias2=bias2/N_K
gen std_semn1=semn1/N_K
gen std_semn2=semn2/N_K
table N_K fpr_VK, co(mean std_bias1)
table N_K fpr_VK, co(mean std_semn1)

	
////////////////////////////////////////////////////////////////////////////////
