# Supplementary material for: Estimating Hidden Population Sizes with Venue-based Sampling: Extensions of the Generalized Network Scale-up Estimator
Source: Epidemiology. 2019 Sep 30;30(6):901–10. doi: 10.1097/EDE.0000000000001059 (PMC6768707; doi:10.1097/EDE.0000000000001059)
Supplement: Supplementary file 2 [file ede-30-901-s002.do]

clear all
global currdir D:\Dropbox\SWeir_PopSize\Simulation
cd ${currdir}

//Purpose: to simulate the performance of Feehan and Salganik's generalized
//network scale up estimator when used with venue based sampling of hotspot 
//venues of the sort that would be sampled with PLACE and incidental pickup
//of MSM and other key populations in the course of the sample.

////////////////////////////////////////////////////////////////////////////////
//Overview of parameters
	//Population composition elements
		//N - [scalar/integer] total population size
		//pV - [scalar/proportion] proportion of total population in frame but not key population
		//pK - [scalar/proportion] proportion of total population in key population group
		//pI - [scalar/proportion] proportion of total population in intersection of key V and K populations
	//Intergroup mixing elements:
		//NOTE the mixing matrix is defined on the three potential groups: FsubsetU (F), KsubsetU (K), and UminusFunionK (Ur for U remaining)
		//I'm going to follow Feehan and Salganik and work with a same block parameter (either FF, KK, or, UrUr)
		//then different block parameters for differs on F, or differs on K (differs on Ur doesn't matter).
		//NOTE2 for the paper, I simplified this and considered only three groups (ignoring the intersection) 
		//The mixing matrix is:
			//    1V1K 1V0K 0V1K 0V0K
			//1V1K   a   ba   ca  abc
			//1V0K  ba    a  abc   ca
			//0V1K  ca  abc    a   ba
			//0V0K abc   ca   ba    a
			//where 1V indicates they're in the V and 1K indicates they're in the K group
			//and 0V and 0K indicates not in the V or K group, so 1V1K are the pI people 
			//in the intersection of V and K and 0V0K are the Ur people not in either
			//and a is the probability of within block connections, b is scale factor for 
			//differing on V, and c is scale factor for differing on K
		//so the parameters are
			//a - [scalar/proportion] probability of same block connections
			//b - [scalar/positive number] relative (to same block) probability of connections for people who differ on V
			//c - [scalar/positive number] relative (to same block) probability of connections for people who differ on K
		//for example, if same block connections occur at 0.2(=a) and b is 0.8 and c is 1.2, then 
			//those who are in the same block have a 20% chance, 1V1K<->1V0K have a .2*.8=0.16 and 1V1K<->0V0K is 0.2*0.8*1.2=0.192
	//Sampling weight elements
		//vVW - [vector/probabilities] vector of probabilities that represent sampling
			//weights for the the V population
		//vKW - [vector/probabilities] vector of probabilities that represent sampling
			//weights for the K population; Note that this is going to be the one that is
			//used for all hidden population members even if they're sampled in the V
			//part of the sample; it is analogous to the probability of attending places
	//Reporting of ties elements: 
		//////////
		//REMEMBER, there is some true number of ties (TNT) and reported number of ties (RNT)
		//there also positives (reported ties) and negatives (not reported) both of which can be true or false
		//
		//RNT = TP + FP
		//TNT = TP + FN
		//TP  = RNT - FP
		//TNT = RNT - FP + FN
		//RNT = TNT + FP - FN
		//
		//tpr is rate of true positives (divided by TNT)
		//fnr is rate of false negatives (divided by TNT) = 1-tprate
		//fpr is rate of false positives (divided by RNT)
		//tnr is rate of true negatives (divided by RNT) = 1-fprate
		//
		//RNT = TNT*tpr + RNT*fpr
		//RNT*(1-fpr)= TNT*tpr
		//RNT=(TNT*tpr)/(1-fpr)
		//
		//note: tpr has to be 0<tpr<=1
		//note: fpr has to be 0>=fpr<1
		//note: those are both ok as we don't care about true positives being 0 or false positives being all of the reported ties
		//////////
		//tpr_VK - [scalar/proportion] proportion of TNT ties from V population
			//to K population (direction matters) that are TRUE POSITIVES; 
		//tpr_KV - [scalar/proportion] proportion of reports about ties from K group
			//to F population (direction matters) that are TRUE POSITIVES; 
		//fpr_VK - [scalar/proportion] proportion of reports about ties from V
			//population to K group (direction matters) that are FALSE POSITIVES; 
		//fpr_KV - [scalar/proportion] proportion of reports about ties from K group
			//to V population (direction matters) that are FALSE POSITIVES;
		//note: see notes above about false negatives / true negatives if you want to graph on that axis
	//Sampling fraction parameters
		//n_V - [scalar/integer] the number of cases from V that are chosen without replacement
		//n_K - [scalar/integer] the number of cases from K that are chosen without replacement 
			//note: n_K and n_V might differ a bit from the input parameters because of incidental sampling 
			//of others when V intersects with K. I keep the V and K samples separate to avoid the desired 
			//sample sizes changing from sample to sample.
	//Incorrect knowledge of venue attending population size (N) parameters
		//note: these come from Gile 2011, equation16
		//Nundr: undershooting the size Nundr=N-(N-sampled)/2
		//Nover: overshooting the size  Nover=N+(N-sampled)/2
////////////////////////////////////////////////////////////////////////////////
//Create the memberships in U,V, and K for the population
capture mata mata drop makeMembers()
mata:
function makeMembers(N,pV,pK,pI)
//Inputs:
	//N - population size
	//pF - proportion of population in V
	//pK - proportion of population in K
	//pI - proportion of population in both V and K (note: pI must be less than min(pV,pK)
//Outputs:
	//members - a list of nodal mameberships, where neither=0, just V=1, just K=2, and V&K=3
{
	//construct lists of nodal memberships in F and K, along with overlapping set
	if ((pI<=min((pV,pK)))&((pV+pK-pI)<=1)){
		members=J(N,1,0)
		fi=round((pV-pI)*N)
		ki=fi+round((pK-pI)*N)
		pi=ki+round(pI*N)
		if ((pV>0)&((pV-pI)>0)){
			members[00+1::fi]=J(fi-00,1,1)
			}
		if ((pK>0)&((pK-pI)>0)){
			members[fi+1::ki]=J(ki-fi,1,2)
			}
		if (pI>0){
			members[ki+1::pi]=J(pi-ki,1,3)
			}
		}
	else{
		"need to have pI<=min(pV,pK); (pV+pK-pI)<=1"
		}
	//send it back
	return(members)
}
end
////////////////////////////////////////////////////////////////////////////////
//Create the population social network
capture prog drop makePopNet()
mata:
function makePopNet(members,a,b,c)
//inputs:
	//members - a list of nodal memberships in V, K, neither, and both
	//a,b,c - mixing matrix parameters
//outputs:
	//edges - the edgelist of connected nodes
{
	//define stuff to make working with members easier
	Vmember=(members:==1)+(members:==3)
	Kmember=(members:==2)+(members:==3)
	is1V1K=Vmember:*Kmember
	is1V0K=Vmember:*!Kmember
	is0V1K=!Vmember:*Kmember
	is0V0K=!Vmember:*!Kmember
	
	//construct edgelist of ties according to mixing matrix
		//    1V1K 1V0K 0V1K 0V0K
		//1V1K   a   ba   ca  abc
		//1V0K  ba    a  abc   ca
		//0V1K  ca  abc    a   ba
		//0V0K abc   ca   ba    a    
	edges=J(1000+round(rows(members)*(rows(members)-1)*a),2,.)
	k=1
	for (i=1;i<=rows(members);i++){
		for (j=i+1;j<=rows(members);j++){
			if ((is1V1K[i]&is1V1K[j])|(is1V0K[i]&is1V0K[j])|(is0V1K[i]&is0V1K[j])|(is0V0K[i]&is0V0K[j])){
				prob=a
				}
			if ((is1V1K[i]&is1V0K[j])|(is1V0K[i]&is1V1K[j])|(is0V0K[i]&is0V1K[j])|(is0V1K[i]&is0V0K[j])){
				prob=a*b
				}
			if ((is1V1K[i]&is0V1K[j])|(is0V1K[i]&is1V1K[j])|(is1V0K[i]&is0V0K[j])|(is0V0K[i]&is1V0K[j])){
				prob=a*c
				}
			if ((is1V1K[i]&is0V0K[j])|(is0V0K[i]&is1V1K[j])|(is1V0K[i]&is0V1K[j])|(is0V1K[i]&is1V0K[j])){
				prob=a*b*c
				}
			istie=runiform(1,1)<=prob
			if (istie){
				edges[k,.]=(i,j)
				k=k+1
				edges[k,.]=(j,i)
				k=k+1
				}
			if ((k+1000)>rows(edges)){
				edges=edges\J(10000,2,.)
				}
			}
		}
	//remove superfluous space in edges
	edges=select(edges,edges[.,1]:!=.)
	//return it
	return(edges)	
}
end
////////////////////////////////////////////////////////////////////////////////
//Create the population social network, but do it faster... this takes a shortcut
//in node generation by not considering every possible edge but rather preassigning
//the number of edges in that condition and then selecting nodes at random to fill
//them up
capture prog drop makePopNet_fast()
mata:
function makePopNet_fast(members,a,b,c)
//inputs:
	//members - a list of nodal memberships in V, K, neither, and both
	//a,b,c - mixing matrix parameters
//outputs:
	//edges - the edgelist of connected nodes
{
	//define stuff to make working with members easier
	Vmember=(members:==1)+(members:==3)
	Kmember=(members:==2)+(members:==3)
	is1V1K=Vmember:*Kmember
	is1V0K=Vmember:*!Kmember
	is0V1K=!Vmember:*Kmember
	is0V0K=!Vmember:*!Kmember
	//get node numbers
	nn=(1::rows(members))
	nnis1V1K=select(nn,is1V1K)
	nnis1V0K=select(nn,is1V0K)
	nnis0V1K=select(nn,is0V1K)
	nnis0V0K=select(nn,is0V0K)
	//get counts in each group
	r1V1K=rows(nnis1V1K)
	r1V0K=rows(nnis1V0K)
	r0V1K=rows(nnis0V1K)
	r0V0K=rows(nnis0V0K)
	//construct edgelist of ties according to mixing matrix
		//    1V1K 1V0K 0V1K 0V0K
		//1V1K   a   ba   ca  abc
		//1V0K  ba    a  abc   ca
		//0V1K  ca  abc    a   ba
		//0V0K abc   ca   ba    a   
	//build eight categories of edges and assign ties just in them
	//note, the weird 1+ceil&rows-1 issue in the picki line is so you don't
	//pick the smallest value since no j can be smaller than it
		//storage of all edges
		edges=J(0,2,.)
		//0V0K_0V0K
			r1=r0V0K
			r2=r0V0K
			n1=nnis0V0K
			n2=nnis0V0K
			p=a
			tmpedges=J(round(r1*(r2-!!r2)*p)/2,2,.)
			for (x=1;x<=rows(tmpedges);x++){
				picki=n1[1+ceil(runiform(1,1)*(r1-1))]
				fromj=select(n2,n2:<picki)
				pickj=fromj[ceil(runiform(1,1)*rows(fromj))]
				tmpedges[x,.]=picki,pickj
				}
			edges=edges\tmpedges		
		//0V0K_1V0K
			r1=r0V0K
			r2=r1V0K
			n1=nnis0V0K
			n2=nnis1V0K
			p=c*a
			tmpedges=J(round(r1*(r2-!!r2)*p)/2,2,.)
			for (x=1;x<=rows(tmpedges);x++){
				picki=n1[1+ceil(runiform(1,1)*(r1-1))]
				fromj=select(n2,n2:<picki)
				pickj=fromj[ceil(runiform(1,1)*rows(fromj))]
				tmpedges[x,.]=picki,pickj
				}
			edges=edges\tmpedges
		//1V0K_1V0K
			r1=r1V0K
			r2=r1V0K
			n1=nnis1V0K
			n2=nnis1V0K
			p=a
			tmpedges=J(round(r1*(r2-!!r2)*p)/2,2,.)
			for (x=1;x<=rows(tmpedges);x++){
				picki=n1[1+ceil(runiform(1,1)*(r1-1))]
				fromj=select(n2,n2:<picki)
				pickj=fromj[ceil(runiform(1,1)*rows(fromj))]
				tmpedges[x,.]=picki,pickj
				}
			edges=edges\tmpedges
		//0V0K_0V1K
			r1=r0V0K
			r2=r0V1K
			n1=nnis0V0K
			n2=nnis0V1K
			p=b*a
			tmpedges=J(round(r1*(r2-!!r2)*p)/2,2,.)
			for (x=1;x<=rows(tmpedges);x++){
				picki=n1[1+ceil(runiform(1,1)*(r1-1))]
				fromj=select(n2,n2:<picki)
				pickj=fromj[ceil(runiform(1,1)*rows(fromj))]
				tmpedges[x,.]=picki,pickj
				}
			edges=edges\tmpedges
		//0V1K_1V0K
			r1=r0V1K
			r2=r1V0K
			n1=nnis0V1K
			n2=nnis1V0K
			p=a*b*c
			tmpedges=J(round(r1*(r2-!!r2)*p)/2,2,.)
			for (x=1;x<=rows(tmpedges);x++){
				picki=n1[1+ceil(runiform(1,1)*(r1-1))]
				fromj=select(n2,n2:<picki)
				pickj=fromj[ceil(runiform(1,1)*rows(fromj))]
				tmpedges[x,.]=picki,pickj
				}
			edges=edges\tmpedges
		//0V1K_0V1K
			r1=r0V1K
			r2=r0V1K
			n1=nnis0V1K
			n2=nnis0V1K
			p=a
			tmpedges=J(round(r1*(r2-!!r2)*p)/2,2,.)
			for (x=1;x<=rows(tmpedges);x++){
				picki=n1[1+ceil(runiform(1,1)*(r1-1))]
				fromj=select(n2,n2:<picki)
				pickj=fromj[ceil(runiform(1,1)*rows(fromj))]
				tmpedges[x,.]=picki,pickj
				}
			edges=edges\tmpedges
		//0V0K_1V1K
			r1=r0V1K
			r2=r1V1K
			n1=nnis0V0K
			n2=nnis1V1K
			p=a*b*c
			tmpedges=J(round(r1*(r2-!!r2)*p)/2,2,.)
			for (x=1;x<=rows(tmpedges);x++){
				picki=n1[1+ceil(runiform(1,1)*(r1-1))]
				fromj=select(n2,n2:<picki)
				pickj=fromj[ceil(runiform(1,1)*rows(fromj))]
				tmpedges[x,.]=picki,pickj
				}
			edges=edges\tmpedges
		//1V1K_1V0K
			r1=r1V1K
			r2=r1V0K
			n1=nnis1V1K
			n2=nnis1V0K
			p=b*a
			tmpedges=J(round(r1*(r2-!!r2)*p)/2,2,.)
			for (x=1;x<=rows(tmpedges);x++){
				picki=n1[1+ceil(runiform(1,1)*(r1-1))]
				fromj=select(n2,n2:<picki)
				pickj=fromj[ceil(runiform(1,1)*rows(fromj))]
				tmpedges[x,.]=picki,pickj
				}
			edges=edges\tmpedges
		//1V1K_0V1K
			r1=r1V1K
			r2=r0V1K
			n1=nnis1V1K
			n2=nnis0V1K
			p=c*a
			tmpedges=J(round(r1*(r2-!!r2)*p)/2,2,.)
			for (x=1;x<=rows(tmpedges);x++){
				picki=n1[1+ceil(runiform(1,1)*(r1-1))]
				fromj=select(n2,n2:<picki)
				pickj=fromj[ceil(runiform(1,1)*rows(fromj))]
				tmpedges[x,.]=picki,pickj
				}
			edges=edges\tmpedges
		//1V1K_1V1K
			r1=r1V1K
			r2=r1V1K
			n1=nnis1V1K
			n2=nnis1V1K
			p=a
			tmpedges=J(round(r1*(r2-!!r2)*p)/2,2,.)
			for (x=1;x<=rows(tmpedges);x++){
				picki=n1[1+ceil(runiform(1,1)*(r1-1))]
				fromj=select(n2,n2:<picki)
				pickj=fromj[ceil(runiform(1,1)*rows(fromj))]
				tmpedges[x,.]=picki,pickj
				}
			edges=edges\tmpedges			
	//remove superfluous space in edges
	edges=select(edges,edges[.,1]:!=.)
	//return it
	return(edges)	
}
end
////////////////////////////////////////////////////////////////////////////////
//Create the population social network, but do it even faster... this takes a shortcut
//in node generation by not considering every possible edge but rather preassigning
//the number of edges in that condition and then selecting nodes at random to fill
//them up. This one also takes another shortcut by not making the edges that don't 
//matter at all... i.e., to non frame non KAP ppl
capture prog drop makePopNet_dblfast()
mata:
function makePopNet_dblfast(members,a,b,c)
//inputs:
	//members - a list of nodal memberships in V, K, neither, and both
	//a,b,c - mixing matrix parameters
//outputs:
	//edges - the edgelist of connected nodes
{
	//define stuff to make working with members easier
	Vmember=(members:==1)+(members:==3)
	Kmember=(members:==2)+(members:==3)
	is1V1K=Vmember:*Kmember
	is1V0K=Vmember:*!Kmember
	is0V1K=!Vmember:*Kmember
	is0V0K=!Vmember:*!Kmember
	//get node numbers
	nn=(1::rows(members))
	nnis1V1K=select(nn,is1V1K)
	nnis1V0K=select(nn,is1V0K)
	nnis0V1K=select(nn,is0V1K)
	nnis0V0K=select(nn,is0V0K)
	//get counts in each group
	r1V1K=rows(nnis1V1K)
	r1V0K=rows(nnis1V0K)
	r0V1K=rows(nnis0V1K)
	r0V0K=rows(nnis0V0K)
	//construct edgelist of ties according to mixing matrix
		//    1V1K 1V0K 0V1K 0V0K
		//1V1K   a   ba   ca  abc
		//1V0K  ba    a  abc   ca
		//0V1K  ca  abc    a   ba
		//0V0K abc   ca   ba    a   
	//build eight categories of edges and assign ties just in them
	//note, the weird 1+ceil&rows-1 issue in the picki line is so you don't
	//pick the smallest value since no j can be smaller than it
		//storage of all edges
		edges=J(0,2,.)
		//0V0K_0V0K
			//dont need	
		//0V0K_1V0K
			//dont need
		//1V0K_1V0K
			r1=r1V0K
			r2=r1V0K
			n1=nnis1V0K
			n2=nnis1V0K
			p=a
			tmpedges=J(round(r1*(r2-!!r2)*p)/2,2,.)
			for (x=1;x<=rows(tmpedges);x++){
				picki=n1[1+ceil(runiform(1,1)*(r1-1))]
				fromj=select(n2,n2:<picki)
				pickj=fromj[ceil(runiform(1,1)*rows(fromj))]
				tmpedges[x,.]=picki,pickj
				}
			edges=edges\tmpedges
		//0V1K_0V0K
			//dont need
		//0V1K_1V0K
			r1=r0V1K
			r2=r1V0K
			n1=nnis0V1K
			n2=nnis1V0K
			p=a*b*c
			tmpedges=J(round(r1*(r2-!!r2)*p)/2,2,.)
			for (x=1;x<=rows(tmpedges);x++){
				picki=n1[1+ceil(runiform(1,1)*(r1-1))]
				fromj=select(n2,n2:<picki)
				pickj=fromj[ceil(runiform(1,1)*rows(fromj))]
				tmpedges[x,.]=picki,pickj
				}
			edges=edges\tmpedges
		//0V1K_0V1K
			r1=r0V1K
			r2=r0V1K
			n1=nnis0V1K
			n2=nnis0V1K
			p=a
			tmpedges=J(round(r1*(r2-!!r2)*p)/2,2,.)
			for (x=1;x<=rows(tmpedges);x++){
				picki=n1[1+ceil(runiform(1,1)*(r1-1))]
				fromj=select(n2,n2:<picki)
				pickj=fromj[ceil(runiform(1,1)*rows(fromj))]
				tmpedges[x,.]=picki,pickj
				}
			edges=edges\tmpedges
		//0V0K_1V1K
			//dont need
		//1V1K_1V0K
			r1=r1V1K
			r2=r1V0K
			n1=nnis1V1K
			n2=nnis1V0K
			p=b*a
			tmpedges=J(round(r1*(r2-!!r2)*p)/2,2,.)
			for (x=1;x<=rows(tmpedges);x++){
				picki=n1[1+ceil(runiform(1,1)*(r1-1))]
				fromj=select(n2,n2:<picki)
				pickj=fromj[ceil(runiform(1,1)*rows(fromj))]
				tmpedges[x,.]=picki,pickj
				}
			edges=edges\tmpedges
		//1V1K_0V1K
			r1=r1V1K
			r2=r0V1K
			n1=nnis1V1K
			n2=nnis0V1K
			p=c*a
			tmpedges=J(round(r1*(r2-!!r2)*p)/2,2,.)
			for (x=1;x<=rows(tmpedges);x++){
				picki=n1[1+ceil(runiform(1,1)*(r1-1))]
				fromj=select(n2,n2:<picki)
				pickj=fromj[ceil(runiform(1,1)*rows(fromj))]
				tmpedges[x,.]=picki,pickj
				}
			edges=edges\tmpedges
		//1V1K_1V1K
			r1=r1V1K
			r2=r1V1K
			n1=nnis1V1K
			n2=nnis1V1K
			p=a
			tmpedges=J(round(r1*(r2-!!r2)*p)/2,2,.)
			for (x=1;x<=rows(tmpedges);x++){
				picki=n1[1+ceil(runiform(1,1)*(r1-1))]
				fromj=select(n2,n2:<picki)
				pickj=fromj[ceil(runiform(1,1)*rows(fromj))]
				tmpedges[x,.]=picki,pickj
				}
			edges=edges\tmpedges			
	//remove superfluous space in edges
	edges=select(edges,edges[.,1]:!=.)
	//return it
	return(edges)	
}
end
////////////////////////////////////////////////////////////////////////////////
//Get each node's degree to members of a given population
capture mata mata drop getDegreestoX()
mata:
function getDegreestoX(target,edges,N)
//inputs:
	//target is a vector of nodal membership in the target population (0 or 1)
	//edges - edgelist of all ties
	//N - total number of nodes in network
//outputs:
	//degrees - list of each node's degree
{
	//make empty list
	degrees=J(N,1,0)
	//loop over edgelist and fill in
	for (i=1;i<=rows(edges);i++){
		degrees[edges[i,1]]=degrees[edges[i,1]]+target[edges[i,2]]
		degrees[edges[i,2]]=degrees[edges[i,2]]+target[edges[i,1]]
		}
	//return degrees
	return(degrees)
}
end
////////////////////////////////////////////////////////////////////////////////
//Make sampling weights
capture mata mata drop makeWeights()
mata:
function makeWeights(targets,degrees,scenario)
//inputs:
	//targets - list of who is V or K, i.e., who the weights should be for
	//degrees - list of node degrees (so you can have scenarios that corr w/it)
	//scenario - string denoting what scenario weights are designed for, list is:
		//Scenarios that define weights
			//s0 - baseline hidden population scenario
				//5 classes of likelihood of going to venue: sampling likelihoods given
					//first time: 1/365
					//once a month: 12/365
					//once a week: 52/365
					//several times a week: 156/365
					//daily: 365/365					
				//uniformly distributed among K members
			//s1 - class sizes are proportional to weights
				//5 classes of likelihood of going to venue: sampling likelihoods given
					//same as h0			
				//distributed among K members at the following fractions
					//first time: 10%
					//once a month: 15%
					//once a week: 20%
					//several times a week: 25%
					//daily: 30%
			//s2 - class sizes are inverse proportional to weights
				//5 classes of likelihood of going to venue: sampling likelihoods given
					//same as s0
				//distributed among K members at the following fractions
					//first time: 30%
					//once a month: 25%
					//once a week: 20%
					//several times a week: 15%
					//daily: 10%
			//s3 - class membership is proportional to degree
				//5 classes of likelihood of going to venue: sampling likelihoods given
					//same as s0
				//distributed among relevant members at uniform fractions of the degree distribution (i.e., each is 20%)
			//s4 - class membership is proportional to degree, but skewed
				//5 classes of likelihood of going to venue: sampling likelihoods given
					//same as s0
				//distributed among relevant members at skewed fractions
					//first time: 10%
					//once a month: 15%
					//once a week: 20%
					//several times a week: 25%
					//daily: 30%
			//s5 - weights equal 1+degree
			//s6 - weights are uniform values for each person 
				//(i.e., simple random sampling without replacement)
//outputs:
	//weights - sampling weights for each sample member
{
	//list of node ids 
	nodeids=(1::rows(targets))
	
	//make the people to weight on and the people not to weight on
	toweight=select(nodeids,targets:==1)
	noweight=select(nodeids,targets:==0)

	//weight scenarios
		if (scenario=="s0"){
			classes=J(rows(targets),1,.)
			classes[toweight]=ceil(runiform(rows(toweight),1):*5)
			weights=((classes:==1)*1/365)+((classes:==2)*12/365)+((classes:==3)*52/365)+((classes:==4)*156/365)+((classes:==5)*365/365)
			}
		if (scenario=="s1"){
			classes=J(rows(targets),1,.)
			classes[toweight]=runiform(rows(toweight),1)
			classes[toweight]=(classes[toweight]:<=.30)+(classes[toweight]:<=.55)+(classes[toweight]:<=.75)+(classes[toweight]:<=.90)+(classes[toweight]:<=1.0)
			weights=((classes:==1)*1/365)+((classes:==2)*12/365)+((classes:==3)*52/365)+((classes:==4)*156/365)+((classes:==5)*365/365)
			}
		if (scenario=="s2"){
			classes=J(rows(targets),1,.)
			classes[toweight]=runiform(rows(toweight),1)
			classes[toweight]=(classes[toweight]:<=.10)+(classes[toweight]:<=.25)+(classes[toweight]:<=.45)+(classes[toweight]:<=.70)+(classes[toweight]:<=1.0)
			weights=((classes:==1)*1/365)+((classes:==2)*12/365)+((classes:==3)*52/365)+((classes:==4)*156/365)+((classes:==5)*365/365)
			}
		if (scenario=="s3"){
			classes=J(rows(targets),1,.)
			q1=mm_quantile(degrees[toweight],1,0.20)
			q2=mm_quantile(degrees[toweight],1,0.40)
			q3=mm_quantile(degrees[toweight],1,0.60)
			q4=mm_quantile(degrees[toweight],1,0.80)
			q5=mm_quantile(degrees[toweight],1,1.00)
			classes[toweight]=(degrees[toweight]:<=q5)+(degrees[toweight]:<=q4)+(degrees[toweight]:<=q3)+(degrees[toweight]:<=q2)+(degrees[toweight]:<=q1)
			weights=((classes:==5)*1/365)+((classes:==4)*12/365)+((classes:==3)*52/365)+((classes:==2)*156/365)+((classes:==1)*365/365)
			}
		if (scenario=="s4"){
			classes=J(rows(targets),1,.)
			q1=mm_quantile(degrees[toweight],1,0.10)
			q2=mm_quantile(degrees[toweight],1,0.25)
			q3=mm_quantile(degrees[toweight],1,0.45)
			q4=mm_quantile(degrees[toweight],1,0.70)
			q5=mm_quantile(degrees[toweight],1,1.00)
			classes[toweight]=(degrees[toweight]:<=q5)+(degrees[toweight]:<=q4)+(degrees[toweight]:<=q3)+(degrees[toweight]:<=q2)+(degrees[toweight]:<=q1)
			weights=((classes:==5)*1/365)+((classes:==4)*12/365)+((classes:==3)*52/365)+((classes:==2)*156/365)+((classes:==1)*365/365)
			}
		if (scenario=="s5"){
			weights=J(rows(targets),1,.)
			weights[toweight]=1:+degrees[toweight]
			}
		if (scenario=="s6"){
			weights=J(rows(targets),1,.)
			weights[toweight]=J(rows(toweight),1,1)
			}
	//don't normalize the weights to add to 1, as that is done in sample seletion
	//return the weights
	return(weights)
}
end
////////////////////////////////////////////////////////////////////////////////
//Define reporting of ties
capture mata mata drop getTieReports()
mata
function getTieReports(tpr,fpr,TNT)
//inputs
	//tpr - true positive reporting rate
	//fpr - false positive reporting rate
	//TNT - each node's true network degree, aka his/her TNT
//outputs
	//RNT - a vector of counts of ties reported for each node in the network
//note: see above, each node's number of reported ties is RNT=(TNT*tpr)/(1-fpr)
{
	RNT=round((TNT:*tpr):/(1-fpr))
	return(RNT)
}
end
////////////////////////////////////////////////////////////////////////////////
//Sample a fraction of the population WITHOUT replacement and with weights
capture mata mata drop drawSample_wout()
mata
function drawSample_wout(nsample,weights)
//inputs
	//nsample - the number to be sampled
	//weights - the vector of sampling weights
//outputs
	//sample - a vector of sampled node IDs
{
	//make sure the weights are probabilistic and add up to one
	pw=weights:/sum(weights)
	_editmissing(pw,0)
	//node numbers
	nn=(1::rows(weights))
	//pull the sample
	sample=J(nsample,1,.)
	for (i=1;i<=nsample;i++){
		include=select(nn,pw:!=0)
		slist=sort((nn[include],pw[include]),2)
		slist[.,2]=runningsum(slist[.,2])		
		rn=runiform(1,1)
		tochoose=select(slist[.,1],slist[.,2]:>=rn)
		sample[i]=tochoose[ceil(runiform(1,1)*rows(tochoose))]
		pw[sample[i]]=0
		pw=pw:/sum(pw)
		}
	//return it
	return(sample)
}
end
////////////////////////////////////////////////////////////////////////////////
//Sample a fraction of the population WITH replacement and with weights
capture mata mata drop drawSample_with()
mata
function drawSample_with(nsample,weights)
//inputs
	//nsample - the number to be sampled
	//weights - the vector of sampling weights
//outputs
	//sample - a vector of sampled node IDs
{
	//make sure the weights are probabilistic and add up to one
	pw=weights:/sum(weights)
	_editmissing(pw,0)
	//node numbers
	nn=(1::rows(weights))
	//pull the sample
	sample=J(nsample,1,.)
	for (i=1;i<=nsample;i++){
		include=select(nn,pw:!=0)
		slist=sort((nn[include],pw[include]),2)
		slist[.,2]=runningsum(slist[.,2])
		rn=runiform(1,1)
		tochoose=select(slist[.,1],slist[.,2]:>=rn)
		sample[i]=tochoose[ceil(runiform(1,1)*rows(tochoose))]
		}
	//return it
	return(sample)
}
end
////////////////////////////////////////////////////////////////////////////////
//Get the mixing matrix from the empirical data
//Remember: mixing matrix is
		//    1V1K 1V0K 0V1K 0V0K
		//1V1K   a   ba   ca  abc
		//1V0K  ba    a  abc   ca
		//0V1K  ca  abc    a   ba
		//0V0K abc   ca   ba    a    
capture mata mata drop getmixmat()
mata:
function getmixmat(edges,members)
{
	//storage
	mixmat=J(4,4,0)
	//simplify the members list so the values correspond to the row/column you're going to put it in
		//member=0 should be row/col 4
		//member=1 should be row/col 2
		//member=2 should be row/col 3
		//member=3 should be row/col 1
	members2=((members:==0)*4)+((members:==1)*2)+((members:==2)*3)+((members:==3)*1)
	//loop over and fill in mixmat
	for (k=1;k<=rows(edges);k++){
		mixmat[members2[edges[k,1]],members2[edges[k,2]]]=mixmat[members2[edges[k,1]],members2[edges[k,2]]]+1
		mixmat[members2[edges[k,2]],members2[edges[k,1]]]=mixmat[members2[edges[k,2]],members2[edges[k,1]]]+1
		}
	return(mixmat)
}
end
////////////////////////////////////////////////////////////////////////////////
//Program to run the simulation with the input parameters
capture prog drop runsimVBNSUM
prog def runsimVBNSUM
args postname scenname Nloops Rloops N pV pK pI a b c n_V n_K vwgtscn kwgtscn tpr_VK fpr_VK tpr_KV fpr_KV
//Run
	di "Nloops:`Nloops', Rloops:`Rloops', N:`N', pV:`pV', pK:`pK', pI:`pI', a:`a', b:`b', c:`c', n_V:`n_V', n_K:`n_K', vwgtscn:`vwgtscn', kwgtscn:`kwgtscn', tpr_VK:`tpr_VK', fpr_VK:`fpr_VK', tpr_KV:`tpr_KV', fpr_KV:`fpr_KV'"
	//loop generating networks
	forv n=1/`Nloops'{
		//where you are
		di "Scenario: $scn; Network `n' of `Nloops'..."
		//population size, membership fractions
			global N=`N'
			mata: N=`N'
			mata: members=makeMembers(`N',`pV',`pK',`pI')
			mata: N_V=sum((members:==1)+(members:==3))
			mata: N_K=sum((members:==2)+(members:==3))
			mata: N_F=sum(!!((members:==1)+(members:==2)+(members:==3)))
			mata: st_local("N_V",strofreal(N_V))
			mata: st_local("N_K",strofreal(N_K))
			mata: st_local("N_F",strofreal(N_F))
			mata: isVmember=(members:==1)+(members:==3)
			mata: isKmember=(members:==2)+(members:==3)
			mata: isVKmember=!!(isVmember+isKmember)
			mata: Vmembers=select((1::rows(members)),isVmember)
			mata: Kmembers=select((1::rows(members)),isKmember)
		//sampling fractions
			//given in input
		//population network features; use the faster method if N>1000
			if (`N'<1000){
				mata: edges=makePopNet(members,`a',`b',`c')
				}
			else{
				if (`N'<5000){
					mata: edges=makePopNet_fast(members,`a',`b',`c')
					}
				else{
					mata: edges=makePopNet_dblfast(members,`a',`b',`c')
					}
				}
			mata: degrees=getDegreestoX((members:>=0),edges,`N')
			mata: visibility=getDegreestoX(isVmember,edges,`N')
			mata: tiestoKmem=getDegreestoX(isKmember,edges,`N')
		//tie reporting features
			mata: reptiesVK=getTieReports(`tpr_VK',`fpr_VK',tiestoKmem)
			mata: reptiesKV=getTieReports(`tpr_KV',`fpr_KV',visibility)
		//baseline sampling weights
			mata: Vweights=makeWeights(((members:==1)+(members:==3)),degrees,"s`vwgtscn'")
			mata: Kweights=makeWeights(((members:==2)+(members:==3)),degrees,"s`kwgtscn'")
		//where you are
		*di "	Network made.",
		//different samples
		forv r=1/`Rloops'{
			//draw the samples
				mata: Vsample=drawSample_wout(`n_V',Vweights)
				mata: Ksample=drawSample_wout(`n_K',Kweights)
				mata: VKsample=uniqrows((Vsample\Ksample))
				mata: n_V=rows(Vsample)
				mata: n_K=rows(Ksample)
				mata: n_VK=rows(VKsample)
			//get under and overguesses of N (from Gile 2011 equation 16)
				mata: N_Vundr=N_V-(N_V-n_VK)/2
				mata: N_Vover=N_V+(N_V-n_VK)/2
				mata: st_local("N_Vundr",strofreal(N_Vundr))
				mata: st_local("N_Vover",strofreal(N_Vover))
			//calculate estimated population size with different estimators
				//vbnsum1: this is the estimator presented in the manuscript
				//vbnsum2: this is estimator using gile's SS estimator, turned off for now
				//vbnsum1undr: this is a test of estimate sensitivity to underguessing the population size, see manuscript appendix f
				//vbnsum1over: this is a test of estimate sensitivity to overguessing the population size, see manuscript appendix f
				//total ties from frame members to hidden members
					//see ./old/GNSUM_Venue_Programs_20180403.do for other tested weighting schemes
						//weights for VB-GNSUM1 & VB-GNSUM2
						mata: Vweights1=J(rows(members),1,0)
						mata: Vweights1[Vsample]=Vweights[Vsample]
						mata: Vweights1=Vweights1:/sum(Vweights1)
						//Use Gile SS method and known V size
							//mata: isVsample=J(rows(members),1,0)
							//mata: isVsample[Vsample]=J(rows(Vsample),1,1)
							//preserve
								//set up
								//qui cd ${LocalDir}
								//clear
								//getmata isVsample isKmember Vweights1 reptiesVK
								//qui keep if isVsample==1
								//qui gen ri=_n
								//qui gen si=1
								//estimate yhat_VK
								//qui gen ry=reptiesVK
								//	qui su ry if ri==1
								//	local putin=r(mean)
								//	qui gen sy=`putin'
								//qui gen rd=Vweights1
								//	qui su rd if ri==1
								//	local putin=r(mean)
								//	qui gen sd=`putin'
								//qui rdsmeanestimators, ri(ri) si(si) rd(rd) sd(sd) ry(ry) sy(sy) estimators(SS) popsize(`N_V') ssm(30) ssr(3)
								//local rdsmean_ss1=r(rdsmean_ss)
								//mata: rdsmean_ss1=`rdsmean_ss1'
								//back out
								//qui cd ${currdir}
							//restore						
					//estimators
					mata: yhat1_VK=(N_V*(sum((reptiesVK[Vsample]:/Vweights1[Vsample])):/sum((1:/Vweights1[Vsample]))))
					//mata: yhat2_VK=(N_V*rdsmean_ss1)
					mata: yhat2_VK=0
					mata: yhat1undr_VK=(N_Vundr*(sum((reptiesVK[Vsample]:/Vweights1[Vsample])):/sum((1:/Vweights1[Vsample]))))
					mata: yhat1over_VK=(N_Vover*(sum((reptiesVK[Vsample]:/Vweights1[Vsample])):/sum((1:/Vweights1[Vsample]))))
					mata: st_local("yhat1_VK",strofreal(yhat1_VK))
					mata: st_local("yhat2_VK",strofreal(yhat2_VK))
					mata: st_local("yhat1undr_VK",strofreal(yhat1undr_VK))
					mata: st_local("yhat1over_VK",strofreal(yhat1over_VK))
				//ties from hidden members to frame members
					//relative inclusion probabilities from generalized horvitz thompson estimator see Gile and Handcock 2010
						mata: Kweights1=J(rows(Kweights),1,0)
						mata: Kweights1[Ksample]=(Kweights[Ksample]:/sum(Kweights[Ksample]))
					//estimators
					mata: vhat1_KV=sum(reptiesKV[Ksample]:/Kweights1[Ksample])/(sum(1:/Kweights1[Ksample]))
					//mata: vhat2_KV=sum(reptiesKV[Ksample]:/Kweights1[Ksample])/(sum(1:/Kweights1[Ksample]))
					mata: vhat2_KV=0
					mata: vhat1undr_KV=sum(reptiesKV[Ksample]:/Kweights1[Ksample])/(sum(1:/Kweights1[Ksample]))
					mata: vhat1over_KV=sum(reptiesKV[Ksample]:/Kweights1[Ksample])/(sum(1:/Kweights1[Ksample]))
					mata: st_local("vhat1_KV",strofreal(vhat1_KV))
					mata: st_local("vhat2_KV",strofreal(vhat2_KV))
					mata: st_local("vhat1undr_KV",strofreal(vhat1undr_KV))
					mata: st_local("vhat1over_KV",strofreal(vhat1over_KV))
				//estimate and save scalar of hidden population size
					mata: Nhat_vbnsum1_K=yhat1_VK/vhat1_KV
					mata: Nhat_vbnsum2_K=yhat2_VK/vhat2_KV
					mata: Nhat_vbnsum1undr_K=yhat1undr_VK/vhat1undr_KV
					mata: Nhat_vbnsum1over_K=yhat1over_VK/vhat1over_KV
					mata: st_local("Nhat_vbnsum1_K",strofreal(round(Nhat_vbnsum1_K,1)))
					mata: st_local("Nhat_vbnsum2_K",strofreal(round(Nhat_vbnsum2_K,1)))		
					mata: st_local("Nhat_vbnsum1undr_K",strofreal(round(Nhat_vbnsum1undr_K,1)))
					mata: st_local("Nhat_vbnsum1over_K",strofreal(round(Nhat_vbnsum1over_K,1)))
			//store
				post `postname' (`n') (`r') /// network number and run
					(`N') (`pV') (`pK') (`pI') /// network size and composition parameters
					(`a') (`b') (`c') /// network construction parameters
					(`n_V') (`n_K') /// sampling fractions parameters
					(`vwgtscn') (`kwgtscn') /// sampling weight parameters
					(`tpr_VK') (`fpr_VK') (`tpr_KV') (`fpr_KV') ///tie reporting parameters
					(`N_V') (`N_K') (`N_F') ///number in V and number in K population results
					(`N_Vundr') (`N_Vover') ///population estimates used for over and underguessing scenarios
					(`yhat1_VK') (`vhat1_KV') ///estimated y and v values, estimator1
					(`yhat2_VK') (`vhat2_KV') ///estimated y and v values, estimator2
					(`yhat1undr_VK') (`vhat1undr_KV') ///estimated y and v values, estimator1undr
					(`yhat1over_VK') (`vhat1over_KV') ///estimated y and v values, estimator1over
					(`Nhat_vbnsum1_K') ///VBNSUM estimator1 number in key population results
					(`Nhat_vbnsum2_K') ///VBNSUM estimator2 number in key population results
					(`Nhat_vbnsum1undr_K') ///VBNSUM estimator1undr number in key population results
					(`Nhat_vbnsum1over_K') ///VBNSUM estimator1over number in key population results
					
				di "	Nhat1:`Nhat_vbnsum1_K'; Nhat2:`Nhat_vbnsum2_K'; Nhat1undr:`Nhat_vbnsum1undr_K'; Nhat1over:`Nhat_vbnsum1over_K'; N:`N_K'"
			}
		}
end
////////////////////////////////////////////////////////////////////////////////
